# Supplementary material for: Identification of a Pm4 Allele as a Powdery Mildew Resistance Gene in Wheat Line Xiaomaomai
Source: Int J Mol Sci. 2022 Jan 21;23(3):1194. doi: 10.3390/ijms23031194 (PMC8835823; doi:10.3390/ijms23031194)
Supplement: Supplementary file 1 [file ijms-23-01194-s001.zip]

Archive with 1 entries (1 files):
- ijms-1510156-supplementary.xlsx
