# Supplementary material for: Identification of a Pm4 Allele as a Powdery Mildew Resistance Gene in Wheat Line Xiaomaomai
Source: Int J Mol Sci. 2022 Jan 21;23(3):1194. doi: 10.3390/ijms23031194 (PMC8835823; doi:10.3390/ijms23031194)
Supplement: Supplementary file 1 [file ijms-23-01194-s001.zip › ijms-1510156-supplementary.xlsx]

## Sheet: Table S1
Supplementary Table S1. Infection types of wheat cultivars carrying pmXMM and the known Pm4 alleles challenged with 40 isolates of Blumeria graminis f. sp. tritici from different sites in China
Isolate name	Isolate origin	Wheat cultivars
		Zhongzuo9504	Lumai23	Xiaomaomai (with pmXMM)	Khapli/8*CC (with Pm4a)	Armada (with Pm4b)	81-7241 (with Pm4c)
Bgt1	Baoding,Hebei	4	3	0	4	1	2
Bgt2		3	3	3	2	3	4
Bgt3		4	3	0	0	0	1
Bgt4	Handan,Hebei	4	4	4	4	4	4
Bgt5		3	3	3	4	4	4
Bgt6	Cixian,Hebei	3	3	3	4	3	3
Bgt7	Shijiazhuang,Hebei	4	3	3	3	3	3
Bgt8		4	4	4	4	4	4
Bgt9	Cangzhou,Hebei	4	4	4	4	4	3
Bgt10		3	3	0	3	0	1
Bgt11		3	3	0	0	2	2
Bgt12		4	3	3	3	3	2
Bgt13	Shahe, Hebei	4	3	0	0	1	0
Bgt14	Beijing	4	3	4	1	2	3
Bgt15		3	4	0	0	0	0
Bgt16		3	4	0	0	0	0
Bgt17		3	3	3	3	4	4
Bgt18		3	3	3	4	4	4
Bgt19		4	3	4	4	3	3
Bgt20		4	4	1	0	0	0
Bgt21		4	3	3	2	3	3
Bgt22	Liaocheng,Shandong	4	4	4	4	4	4
Bgt23	Jining,Shandong	4	4	4	3	4	4
Bgt24	Yuncheng,Shandong	4	4	4	3	4	4
Bgt25	Taian,Shandong	4	3	3	3	3	2
Bgt26	Shandong	4	4	3	4	3	4
Bgt27	Taian,Shandong	4	4	4	4	3	4
Bgt28		4	4	3	3	3	4
Bgt29		3	3	0	0	0	3
Bgt30	Qingshui,Gansu	4	3	3	4	4	4
Bgt31		4	3	2	2	1	2
Bgt32		4	3	3	4	3	4
Bgt33	Anyang,Henan	4	4	4	4	2	4
Bgt34	Xinxiang,Henan	3	3	0	3	0	0
Bgt35	Wenjiang,Sichuan	4	4	4	4	4	4
Bgt36	Chengdu,Sichuan	4	3	3	3	3	3
Bgt37	Jinzhong, Shanxi	4	3	4	3	4	4
Bgt38	Linfen,Shanxi	4	4	4	4	3	4
Bgt39	Wuqing, Tianjin	4	4	4	3	2	4
Bgt40	Yangling,Shanxi	4	4	1	0	0	1
Virulence frequency(%)		100	100	30	30	37.5	32.5
Note: 1. Infection types of each plants were rated based on a 0-4 scale, where 0 = no visible symptom, 0; = necrotic flecks, 1 = necrosis with low sporulation, 2 = necrosis with moderate sporulation, 3 = no necrosis with moderate to high sporulation, and 4 = no necrosis with full sporulation.

## Sheet: Table S2
Supplementary Table S2. Polymorphic analyses of Pm4 associated SSR markers using populations derived from Xiaomaomai × Lumai23 cross
Marker	Associated resistance gene	Parents	Polymorphism	Linkage to PmXMM	References
			F2:3 bulk-R and -S
Xsts_bcd1231	Pm4a/Pm4e/PmX	No	No	No	Ma et al.,2004 Li et al.,2017 Fu et al.,2013
TaAetPR5	Pm4e	No	No	No	Li et al., 2017
Xhbg327	PmX	No	No	No	Fu et al., 2013
XResPm4	PmX/Pm4a/Pm4d	No	No	No	Fu et al., 2013
Xics13	Pm4b	No	No	No	Wu et al., 2018
Xics43	Pm4b	No	No	No	Wu et al., 2018
Xics76	Pm4b	No	No	No	Wu et al., 2018
STS470	Pm4a/Pm4b	Yes	Yes	Yes	Ma et al.,2004 Wu et al.,2018
Xbarc122	Pm4b/Pm4c/Pm4d	No	No	No	Hao et al.,2008 Schmolke et al.,2012
Me8	Pm4b	No	No	No	Wu et al., 2018
Xgwm382	Pmb/Pm4c/PmX	No	No	No	Hao et al.,2008 Yi et al.,2008 Fu et al.,2013
Xgwm356	Pm4a/Pm4b/Pm4c/Pm4d/PmX	No	No	No	Fu et al., 2013
Xbarc76	Pm4b/Pm4c	No	No	No	Hao et al.,2008
Xgdm93	Pm4b/Pm4c/Pm4d/Pm4e	No	No	No	Li et al.,2017 Fu et al.,2013
Xgwm526	Pm4d	No	No	No	Schmolke et al.,2012
Note: Yes indicates polymorphic or linked while No indicates non-polymorphic or unlinked.

## Sheet: Table S3
Supplementary Table S3.Primers used in this study
Primer	Sequence	Description	Function
Pm4.1-F	TGCATTCTGGACCCTGACTC	Forward	Pm4 detection and linkage analysis
Pm4.1-R	CACCATTGGAAGGATGAGCTG	Reverse	Pm4 detection and linkage analysis
Pm4.2-F	CGCACATAGACATGACGCTG	Forward	Pm4 amplication and sanger sequencing
Pm4.2-R	GAGCCGCCGAAAGAAGTTGAGCTG	Reverse	Pm4 amplication and sanger sequencing
Pm4.3-F-1	CGGTTGCCGTGAAAAGGATGTC	Long range forward	Pm4 amplication
Pm4.3-F-2	CTTGTCATGGCAGATGTCCACCAA	Nested forward	Pm4 amplication and sanger sequencing
Pm4.3-R	GACTATACAAGTCAGCGCTGCGTG	Long range/nested reverse	Pm4 amplication and sanger sequencing
Pm4.4-F	ACCAAGGCCGATGAGAAGGGAT	Forward	Pm4 amplication and sanger sequencing
Pm4.4-R	AGCAGGTGGTACTCCGTCTCA A	Reverse	Pm4 amplication and sanger sequencing
Pm4.5-F	AGGTGGACATCCTAGGCGCT	Forward	Pm4 amplication and sanger sequencing
Pm4.5-R	GATCTGGGTACCACAGCACCG	Reverse	Pm4 amplication and sanger sequencing
Pm4.6-F	TTTTAACCACCACCACCGGGCCtgcattctggaccctgactc	Forward	Construction of BSMV VIGS vectors
Pm4.6-R	CTTCCGTTTCTAAGGAAGGGCCTTAGCACCATTGGAAGGATGAGCTG	Reverse	Construction of BSMV VIGS vectors
Pm4.7-F	TTTTAACCACCACCACCGGGCCcgcacatagacatgacgctg	Forward	Construction of BSMV VIGS vectors
Pm4.7-R	CTTCCGTTTCTAAGGAAGGGCCTTAGGAGCCGCCGAAAGAAGTTGAGCTG	Reverse	Construction of BSMV VIGS vectors
Pm4.8-F	CGGTTGCCGTGAAAAGGATGTC	Forward	qRT-PCR Pm4 expression
Pm4.8-R	CTTGTCTGTCAGCACAATATCCCAG	Reverse	qRT-PCR Pm4 expression
ACTIN-RTF	ATGGAAGCTGCTGGAATCCAT	Forward	qRT-PCR Pm4 expression
ACTIN-RTR	CCTTGCTCATACGGTCAGCAATAC	Reverse	qRT-PCR Pm4 expression
Note: Overlap regions of pBS-BSMV-γ vector were shown in bold.

## Sheet: Table S4
Supplementary Table S4. Features of associated SNPs and InDels
Chromosome	Position	Genotype		P-value	AFD
		Resistant bulk	Susceptible bulk
chr1D	25731530	A	G	3.75775e-12	0.866825
chr1D	25731553	G	T	6.74009e-11	0.862245
chr1D	34944936	C	G	2.52038e-11	0.682942
chr1D	34945067	A	G	5.66047e-24	0.715976
chr1D	64266626	G	A	1.05714e-14	0.81
chr2A	355391580	G	A	9.77313e-11	0.800554
chr2A	451816774	C	T	3.84679e-11	0.663923
chr2A	711542205	G	T	6.41069e-11	0.927298
chr2A	727191545	G	A	6.9592e-11	0.878906
chr2A	727635697	A	C	3.26004e-14	0.974415
chr2A	728410117	A	G	3.54407e-13	0.64
chr2A	734349255	G	A	5.05122e-143	0.64
chr2A	734352032	T	G	5.026e-126	0.762547
chr2A	734352057	G	GCTGCTGGGTCTC	4.49051e-127	0.685244
chr2A	734352076	T	C	2.1179e-99	0.693435
chr2A	735245601	A	G	8.98302e-16	0.651277
chr2A	735564561	C	T	2.54643e-32	0.856609
chr2A	735564773	A	T	2.51214e-23	1
chr2A	735565195	G	A	2.32815e-11	0.955062
chr2A	735565206	T	C	6.29908e-11	0.950625
chr2A	735778566	G	C	2.69996e-13	0.790123
chr2A	738989290	C	G	4.17065e-12	0.790123
chr2A	745430117	A	G	1.40243e-56	0.667951
chr2A	746682821	C	T	3.28015e-24	0.6724
chr2A	746683151	C	T	1.66771e-12	0.715976
chr2A	746755567	G	A	1.30115e-17	0.669421
chr2A	747089088	C	T	4.15504e-24	0.698255
chr2A	747145032	G	A	1.10582e-18	0.758585
chr2A	747145725	A	G	7.71779e-11	0.831315
chr2A	747610660	G	C	7.76652e-11	1
chr2A	750550042	G	A	8.26031e-15	0.674745
chr2A	751845481	C	G	5.15164e-23	0.643289
chr2A	751845652	A	G	1.86251e-18	0.757545
chr2A	751845656	G	GCGAGCGCGC	4.13891e-16	0.751111
chr2A	751892352	A	G	1.38028e-11	0.862245
chr2A	752095246	T	G	1.59077e-188	0.644217
chr2A	752101059	T	C	4.33721e-19	1
chr2A	752101113	C	G	3.71028e-22	0.881299
chr2A	752101114	G	C	7.67942e-22	0.881299
chr2A	752101140	T	C	1.68947e-20	0.818594
chr2A	752102339	A	G	3.93318e-15	0.718809
chr2A	752102390	G	C	9.32025e-18	0.704401
chr2A	752102391	T	C	1.02438e-16	0.689213
chr2A	753116411	G	A	7.73571e-13	1
chr2A	753617418	TTGCTCGCAACATAGCTC	T	1.10784e-28	0.862245
chr2A	755704927	C	T	2.38874e-14	0.6724
chr2A	755705200	G	A	3.77276e-18	0.782544
chr2A	759452917	T	C	1.33047e-12	1
chr2A	759456113	C	T	2.38166e-12	0.776077
chr2A	759456238	T	C	5.11538e-12	0.881299
chr2A	759456478	G	A	3.09237e-29	0.686052
chr2A	759456580	G	A	9.99633e-36	0.701585
chr2A	759456620	A	G	4.24695e-32	0.71088
chr2A	759456625	T	C	1.06025e-33	0.725652
chr2A	759456719	A	G	2.26262e-19	0.715976
chr2A	759456729	C	G	1.84377e-20	0.730248
chr2A	759456755	A	G	7.33538e-19	0.715976
chr2A	759456783	T	C	7.87985e-18	0.734694
chr2A	759456808	T	C	9.20352e-16	0.760978
chr2A	759456856	G	A	7.48974e-15	0.826446
chr2A	759456861	G	A	3.38643e-15	0.826446
chr2A	759456886	G	A	1.07347e-12	0.831315
chr2A	759456914	C	A	2.49852e-11	0.918403
chr2A	759456919	G	A	2.23826e-12	1
chr2A	765052941	C	T	2.60249e-17	0.698597
chr2A	765052942	A	G	4.38043e-18	0.727509
chr2A	765053785	G	C	1.07594e-11	0.751111
chr2A	766566274	G	GA	3.05123e-15	0.659168
chr2A	767018805	T	C	7.82613e-11	1
chr2A	767018820	G	A	1.87991e-14	1
chr2A	767018846	A	G	1.29961e-13	1
chr2A	770358253	A	T	8.16475e-19	0.646975
chr2A	771512254	G	A	5.4887e-12	0.840278
chr2A	771512309	C	T	2.81459e-12	0.642738
chr2A	771512314	C	T	6.08268e-13	0.700919
chr2A	771512388	G	T	3.0651e-22	0.757126
chr2A	771512413	A	G	5.83488e-26	0.663923
chr2A	771512458	G	C	7.26724e-31	0.737578
chr2A	771512505	C	G	5.75554e-28	0.691102
chr2A	771512935	C	T	1.95506e-17	0.803805
chr2A	771512938	G	A	5.26307e-17	0.727822
chr2A	771517451	T	C	4.10798e-12	0.7225
chr2A	773230657	G	T	1.16273e-178	0.68242
chr2A	773230694	C	T	4.77633e-178	0.707263
chr2A	774855637	GCTT	G	1.4637e-18	0.694444
chr2A	774855768	A	T	3.77107e-35	0.859835
chr2A	774855820	C	A	4.60176e-27	0.717305
chr2A	775166335	G	GTACA	8.81988e-12	1
chr2A	775580430	G	A	2.91601e-38	0.658241
chr2A	775580493	C	G	2.0619e-36	0.819501
chr2A	775580514	C	G	1.6146e-36	0.807979
chr2A	775580646	C	T	8.10377e-44	0.691102
chr2A	775580940	G	C	6.46932e-16	0.654422
chr2A	777521315	T	C	1.08889e-13	0.9216
chr2A	778425533	A	G	1.25824e-21	0.676049
chr2A	778425581	GAC	G	1.08809e-27	0.757545
chr2A	778723050	G	C	7.91412e-205	0.640793
chr2A	778916774	C	G	7.28652e-11	0.830123
chr2A	778916798	G	A	2.4298e-11	0.843399
chr2A	778916835	T	G	1.0155e-13	1
chr2A	778916848	G	A	9.42881e-11	0.852071
chr2A	778916869	T	A	3.62646e-12	0.844412
chr2A	778916871	T	C	3.62646e-12	0.844412
chr2A	778917081	T	C	7.53129e-13	0.859012
chr2A	778917083	A	T	3.59638e-13	0.865333
chr2A	778917091	C	T	1.0155e-12	0.830123
chr2A	778917094	C	A	2.82573e-12	0.830123
chr2A	778918126	C	T	2.10314e-11	0.660156
chr2A	779269518	C	A	1.71458e-11	0.934444
chr2A	779269522	TC	T	1.06091e-12	0.934444
chr2A	779269524	A	T	2.94678e-12	0.821289
chr2A	779269537	T	C	9.22677e-14	0.821289
chr2A	779269539	G	A	1.5572e-13	0.815817
chr2A	779269542	G	T	2.57139e-14	0.826446
chr2A	779269546	C	G	2.57139e-14	0.826446
chr2A	779269585	T	C	1.83505e-28	0.807393
chr2A	779269598	G	T	1.36493e-34	0.826446
chr2A	779269602	C	T	2.45761e-34	0.824273
chr2A	779269603	C	G	1.08046e-33	0.815008
chr2A	779269608	ACG	A	1.08046e-33	0.815008
chr2A	779269612	T	A	1.69446e-36	0.828567
chr2A	779269666	G	A	4.13419e-37	0.760026
chr2A	779269673	C	A	3.67141e-38	0.7744
chr2A	779269679	G	A	3.19255e-38	0.779895
chr2A	779269692	G	C	2.73853e-40	0.782544
chr2A	779269700	T	TAGCA	8.9107e-36	0.790123
chr2A	779269945	C	T	1.17346e-11	0.745868
chr2A	779673880	T	C	3.77099e-12	1
chr2A	779673882	GC	G	4.07953e-11	0.885813
chr2A	779818837	G	A	2.35016e-96	0.655596
chr2A	780714862	GC	G	8.76398e-27	0.703434
chr2A	780714902	T	TC	5.3914e-29	0.671005
chr2A	780714948	A	G	1.09157e-28	0.686531
chr2A	780717753	G	A	1.02433e-13	1
chr2B	640764827	T	C	1.40247e-18	0.667381
chr2B	655606087	A	C	1.16125e-11	0.852071
chr2B	796283602	T	C	7.04314e-17	0.667431
chr2D	381294148	G	A	8.2748e-14	0.644515
chr2D	381294161	G	A	1.21448e-14	0.664852
chr2D	381294173	T	TG	2.24997e-13	0.78449
chr2D	498613959	C	T	2.97929e-12	0.826446
chr2D	498613998	C	G	5.97417e-13	0.795355
chr2D	498614084	A	C	3.88968e-12	0.737814
chr2D	498614091	C	A	2.52919e-11	0.675905
chr2D	498614154	G	C	2.33679e-11	0.641482
chr2D	522577890	T	C	1.18235e-12	0.688199
chr2D	526362034	GT	G	7.81487e-11	0.708403
chr2D	528056321	T	A	1.0078e-11	0.795745
chr2D	528056378	C	G	2.27302e-13	0.646684
chr2D	528510927	C	A	6.63248e-15	0.711485
chr2D	528510956	A	G	6.24718e-17	0.736501
chr2D	569957808	A	G	5.2237e-11	0.920033
chr3A	531896506	T	C	1.11922e-57	0.735158
chr3A	531896583	A	G	1.49113e-45	0.677339
chr3D	709073	T	C	2.22649e-11	0.686052
chr4A	568194571	G	A	6.8538e-19	0.840278
chr5A	469054332	C	T	7.40099e-11	0.830123
chr5A	469054420	A	G	2.13255e-11	0.835655
chr5A	469062272	CT	C	9.4125e-18	0.770137
chr5A	475599947	T	G	1.90319e-16	0.71715
chr5A	485841457	T	C	2.00215e-21	0.728523
chr5B	11236721	G	A	9.71316e-13	1
chr5B	13179351	A	C	6.82493e-16	0.707128
chr5B	13179357	G	A	5.22726e-16	0.691327
chr5B	20671077	C	T	9.54851e-21	0.782544
chr5B	21183711	T	A	2.10219e-23	0.708316
chr5B	120898944	G	C	1.39207e-13	0.860705
chr5B	236289184	A	G	7.6798e-12	0.734694
chr5B	287797121	C	T	3.62697e-19	0.783513
chr5B	455761418	C	G	3.53288e-12	0.789112
chr5B	462127639	A	G	2.10005e-14	0.742658
chr5B	463220708	A	G	3.10996e-11	0.942042
chr5B	466002241	G	A	4.08447e-13	1
chr5B	466002249	A	G	2.09969e-12	1
chr5B	466002250	T	G	2.81801e-12	1
chr5B	466002269	G	T	2.53492e-12	0.694444
chr5B	638508166	C	T	1.92621e-11	1
chr5B	638508188	C	T	4.74143e-11	1
chr6A	595024565	A	G	2.92434e-15	0.655941
chr6A	595478168	C	T	2.22133e-13	0.918403
chr6A	599050720	C	T	3.71295e-11	0.744375
chr6A	599050945	T	C	1.16221e-16	0.830092
chr6A	600278422	G	A	7.60679e-23	1
chr6A	610197130	C	T	8.50171e-13	0.866825
chr6B	657283239	T	C	7.49895e-13	0.854703
chr6B	657283267	ATT	A	6.40786e-14	0.813876
chr7B	646210370	G	T	5.4466e-15	0.648339
chrUn	82515730	T	C	8.56466e-13	0.737837
chrUn	234386823	T	C	7.65413e-13	0.711914
chrUn	249446540	T	C	2.97706e-14	0.679511
chrUn	249446984	T	C	5.28311e-16	0.672769
chrUn	249447008	T	C	3.12429e-19	0.657082
chrUn	249447012	A	C	3.78459e-19	0.666144
chrUn	249447023	T	A	2.11099e-20	0.739381
chrUn	249447025	G	A	3.46038e-21	0.740643

## Sheet: Table S5
Supplementary Table S5. SNP makers used in association analysis
SNP makers	Chromosome	Location	Sequence
2AL15-H	Chr2A	755705200	gaaggtcggagtcaacggattcgcaagttactaagatggaaaacG
2AL15-F	Chr2A		gaaggtgaccaagttcatgctcgcaagttactaagatggaaaacA
2AL15-C	Chr2A		cctcgtggagatagagCagC
2AL19-H	Chr2A	774855820	gaaggtcggagtcaacggattacatcaacaatctctcttcttttcG
2AL19-F	Chr2A		gaaggtgaccaagttcatgctacatcaacaatctctcttcttttcT
2AL19-C	Chr2A		ggaagcgaaaaatccgtctcg
2AL22-H	Chr2A	779818837	gaaggtcggagtcaacggattgtTgtcagcacTgggacG
2AL22-F	Chr2A		gaaggtgaccaagttcatgctgtTgtcagcacTgggacA
2AL22-C	Chr2A		aagtaccgGcccagggtC
2AL28-H	Chr2A	738989290	gaaggtcggagtcaacggattGcaCgggcaAttttcagG
2AL28-F	Chr2A		gaaggtgaccaagttcatgctGcaCgggcaAttttcagC
2AL28-C	Chr2A		ggagcTggGttgaaacttgaA
2AL31-H	Chr2A	747145032	gaaggtcggagtcaacggattctacagtagaatccaagacctgaC
2AL31-F	Chr2A		gaaggtgaccaagttcatgctctacagtagaatccaagacctgaT
2AL31-C	Chr2A		cTtctgtgacttggcaaggA
2AL34-H	Chr2A	759456729	gaaggtcggagtcaacggattaCaacaccatcTgtaatgtacaaG
2AL34-F	Chr2A		gaaggtgaccaagttcatgctaCaacaccatcTgtaatgtacaaC
2AL34-C	Chr2A		CccgTccttgcagtgaaatC
2AL38-H	Chr2A	771512458	gaaggtcggagtcaacggattacaGcaaaccGatagccatC
2AL38-F	Chr2A		gaaggtgaccaagttcatgctacaGcaaaccGatagccatG
2AL38-C	Chr2A		catgAtgcaggcttcttcaaA

## Sheet: Table S6
Supplementary Table S6. Validation of Pm4 gene in 90 Chinese wheat cultivars using marker Pm4.1 and Sanger sequencing.
Cultivars	Pm4.1	Pm4 allele
Yang 08-4	N
Xiangmai 27	N
Zhen 09038	N
Huaimai 0705	N
Changhe 25	N
Luo 9920	N
Xinong 622	N
Fengdecunmai 5	N
Huacheng 3366	Y	pmXMM/Pm4d/Pm4e
Zhengyumai 518	Y	pmXMM/Pm4d/Pm4e
Weilai 0818	N
Zhoumai 28	N
Xinmai 0401	N
Luo 6073	N
Baofeng 10-82	N
Huaimai 0882	N
Luyuan 502	N
Jinli 88	N
Huaimai 05155	N
Zhengyumai 019	N
Luo 2267	Y	Pm4a
Xinong 16	Y	pmXMM/Pm4d/Pm4e
Zhongluo 08-1	Y	pmXMM/Pm4d/Pm4e
Zhengmai 101	Y	pmXMM/Pm4d/Pm4e
Henong 5290	N
Lunxuan 103	N
Heng 09 Guan 76	N
Xumai 9169	N
Xingmai 11	N
Han 05-5092	N
Hemai 0302	N
Shi B07-4056	N
Tainong 2987	N
Taishan 4241	N
Yan 09135	N
Heng 06-6632	N
Xinong 5185	N
Yangguang 818	N
C18-1	N
Yannong 836	N
Jihan 035034	N
Linhan 5035	N
Pubing 9946	N
Changmai 6135	N
Luohan 15	N
Tai 7209	N
Dingjian 6	N
Lunxuan 1697	N
Chang 8030	N
Baomai 38	N
Cangmai 6001	N
PI 361879	N
Chang 8744	N
Zhongmai 12	N
Jingnong 3668	Y	pmXMM/Pm4d/Pm4e
Langyan 4392	N
CA0816	N
Lunxuan 1690	N
Henong 6049	N
W106	N
W18	N
Chuan 11 Pin 701	N
Xi 2474	N
Eryou 367	N
Nan 30-2	N
L08-969	N
11P6-8	N
10BMY12	Y	pmXMM/Pm4d/Pm4e
W138	N
Nan 30-7	N
Nifeng 518	N
Yang 08-6	N
Huamai 0480	N
Ningfeng 185	N
Lankao 815	Y	pmXMM/Pm4d/Pm4e
FY189	N
Huaimai 3	N
Xinong 165	N
Huairui 0712	N
Bonong 6	N
Xinong 822	N
Luo 2511	N
Zhongluo 3	N
Lemai 091156	N
Xinong 5311	N
Tainong 8968	N
Hengfu 9103	N
Lunxuan 24	N
Jimai 20	N
Heng 562	N
Frequency	0.1	0.089
Note: Y and N respectively represent that amplified marker site produced the target band or not.
